# Supplementary material for: Herd Immunity to SARS-CoV-2 Among the Armenian Population in the Second Half of 2022
Source: Epidemiologia (Basel). 2025 Jun 20;6(3):29. doi: 10.3390/epidemiologia6030029 (PMC12468988; doi:10.3390/epidemiologia6030029)
Supplement: Supplementary file 1 [file epidemiologia-06-00029-s001.zip]

Archive with 1 entries (1 files):
- epidemiologia-3627021-supplementary materials.pdf
